# Supplementary material for: Adverse Events of COVID-19 Vaccination among the Saudi Population: A Systematic Review and Meta-Analysis
Source: Vaccines (Basel). 2022 Dec 7;10(12):2089. doi: 10.3390/vaccines10122089 (PMC9783010; doi:10.3390/vaccines10122089)
Supplement: Supplementary file 1 [file vaccines-10-02089-s001.zip]

Archive with 3 entries (3 files):
- Supplementary file S1.pdf
- Supplementary file S2.xlsx
- Supplementary Table S1.pdf
