# Supplementary material for: Adverse Events of COVID-19 Vaccination among the Saudi Population: A Systematic Review and Meta-Analysis
Source: Vaccines (Basel). 2022 Dec 7;10(12):2089. doi: 10.3390/vaccines10122089 (PMC9783010; doi:10.3390/vaccines10122089)
Supplement: Supplementary file 1 [file vaccines-10-02089-s001.zip › Supplementary file S2.xlsx]

## Sheet: Sheet1
Study ID	1. Was the research question or objective in this paper clearly stated?			2. Was the study population clearly specified and defined?			3. Was the participation rate of eligible persons at least 50%?			4. Were all the subjects selected or recruited from the same or similar populations (including the same time period)? Were inclusion and exclusion criteria for being in the study prespecified and applied uniformly to all participants?			5. Was a sample size justification, power description, or variance and effect estimates provided?			6. For the analyses in this paper, were the exposure(s) of interest measured prior to the outcome(s) being measured?			7. Was the timeframe sufficient so that one could reasonably expect to see an association between exposure and outcome if it existed?	8. For exposures that can vary in amount or level, did the study examine different levels of the exposure as related to the outcome (e.g., categories of exposure, or exposure measured as continuous variable)?	9. Were the exposure measures (independent variables) clearly defined, valid, reliable, and implemented consistently across all study participants?	8. For exposures that can vary in amount or level, did the study examine different levels of the exposure as related to the outcome (e.g., categories of exposure, or exposure measured as continuous variable)?			9. Were the exposure measures (independent variables) clearly defined, valid, reliable, and implemented consistently across all study participants?			10. Was the exposure(s) assessed more than once over time?	11. Were the outcome measures (dependent variables) clearly defined, valid, reliable, and implemented consistently across all study participants?	12. Were the outcome assessors blinded to the exposure status of participants?	11. Were the outcome measures (dependent variables) clearly defined, valid, reliable, and implemented consistently across all study participants?			12. Were the outcome assessors blinded to the exposure status of participants?			13. Was loss to follow-up after baseline 20% or less?	14. Were key potential confounding variables measured and adjusted statistically for their impact on the relationship between exposure(s) and outcome(s)?		14. Were key potential confounding variables measured and adjusted statistically for their impact on the relationship between exposure(s) and outcome(s)?			Quality Rating Poor < 50% (<7) Fair 50-75% (7-9) Good > 75% (>9) Total score 14
	Yes	No	Cannot Determine/ Not Applicable/ Not Reported	Yes	No	Cannot Determine/ Not Applicable/ Not Reported	Yes	No	Cannot Determine/ Not Applicable/ Not Reported	Yes	No	Cannot Determine/ Not Applicable/ Not Reported	Yes	No	Cannot Determine/ Not Applicable/ Not Reported	Yes	No	Cannot Determine/ Not Applicable/ Not Reported	Yes	No	Cannot Determine/ Not Applicable/ Not Reported	Yes	No	Cannot Determine/ Not Applicable/ Not Reported	Yes	No	Cannot Determine/ Not Applicable/ Not Reported	Yes	No	Cannot Determine/ Not Applicable/ Not Reported	Yes	No	Cannot Determine/ Not Applicable/ Not Reported	Yes	No	Cannot Determine/ Not Applicable/ Not Reported	Yes	No	Cannot Determine/ Not Applicable/ Not Reported	Yes	No	Cannot Determine/ Not Applicable/ Not Reported	Good	Fair	Poor
JAN. 2022	Yes			Yes			NR			Yes			NR			Yes			Yes			No			Yes			No			Yes			No			Yes			No			Fair
Almohaya 2021a	Yes			Yes			NR			Yes			NR			Yes			Yes			Yes			Yes			No			Yes			No			Yes			No			Fair
Alfaleh 2022	Yes			No			NR			Yes			NR			Yes			Yes			Yes			Yes			No			Yes			No			Yes			No			Fair
Mohammed 2021	Yes			Yes			NR			Yes			Yes			Yes			Yes			Yes			Yes			No			Yes			No			Yes			Yes			Good
Mahallawi 2021	Yes			Yes			Yes			Yes			NR			Yes			Yes			Yes			Yes			No			Yes			No			Yes			Yes			Good
EL-Shitany 2021	Yes			Yes			NR			Yes			Yes			Yes			Yes			Yes			Yes			No			Yes			No			Yes			No			Good
Almohaya 2021b	Yes			Yes			Yes			Yes			Yes			Yes			Yes			Yes			Yes			No			Yes			No			Yes			Yes			Good
Alhazmi 2021	Yes			Yes			Yes			Yes			Yes			Yes			Yes			No			Yes			No			Yes			No			Yes			Yes			Good
Ahmed N. Alghamdi 2021	Yes			Yes			NR			Yes			NR			Yes			Yes			No			Yes			No			Yes			No			Yes			No			Fair
Ahlam Alghamdi 2021	Yes			Yes			NR			Yes			NR			Yes			Yes			Yes			Yes			No			Yes			No			Yes			No			Fair
Alamer 2021	Yes			Yes			NR			Yes			Yes			Yes			Yes			No			Yes			No			Yes			No			Yes			No			Fair
Bahrani 2021	Yes			Yes			NR			Yes			NR			Yes			Yes			No			Yes			No			Yes			No			Yes			Yes			Fair
Ahsan 2021	Yes			Yes			CD			Yes			Yes			Yes			Yes			No			Yes			No			Yes			No			Yes			Yes			Good
Adam 2021	Yes			Yes			NR			Yes			Yes			Yes			Yes			No			Yes			No			Yes			No			Yes			No			Fair
